# Supplementary material for: An Open Receptor-Binding Cavity of Hemagglutinin-Esterase-Fusion Glycoprotein from Newly-Identified Influenza D Virus: Basis for Its Broad Cell Tropism
Source: PLoS Pathog. 2016 Jan 27;12(1):e1005411. doi: 10.1371/journal.ppat.1005411 (PMC4729479; doi:10.1371/journal.ppat.1005411)
Supplement: S1 Table — (XLSX) [file ppat.1005411.s005.xlsx]

## Sheet: Sheet3
	TableS1 Glycan microarray analyses of IDV HEF protein
Chart #	Structure	Average RFU	StDev
1	Rhaa-Sp8	17.1182	3.78295
2	Neu5Gcb2-6Galb1-4GlcNAc-Sp8	12.8092	5.14543
3	Neu5Gca-Sp8	3.66045	10.2285
4	Neu5Gca2-8Neu5Gca2-6Galb1-4GlcNAc-Sp0	7.66462	7.55312
5	Neu5Gca2-8Neu5Gca2-3Galb1-4GlcNAc-Sp0	8.29132	7.70308
6	Neu5Gca2-8Neu5Gca2-3Galb1-4GlcNAcb1-3Galb1-4GlcNAc-Sp0	-0.063975	2.50061
7	Neu5Gca2-8Neu5Aca2-3Galb1-4GlcNAc-Sp0	5.53625	5.73485
8	Neu5Gca2-6GalNAca-Sp0	16.7175	5.99419
9	Neu5Gca2-6Galb1-4GlcNAcb-Sp0	6.98972	13.381
10	Neu5Gca2-3Galb1-4GlcNAcb-Sp0	10.0755	3.8292
11	Neu5Gca2-3Galb1-4GlcNAcb1-3Galb1-4GlcNAcb1-2Mana1-6(Neu5Gca2-3Galb1-4GlcNAcb1-3Galb1-4GlcNAcb1-2Mana1-3)Manb1-4GlcNAcb1-4GlcNAcb-Sp24	2.9435	3.96559
12	Neu5Gca2-3Galb1-4Glcb-Sp0	22.7677	13.6386
13	Neu5Gca2-3Galb1-4(Fuca1-3)GlcNAcb-Sp0	18.5939	15.269
14	Neu5Gca2-3Galb1-3GlcNAcb-Sp0	4.6345	10.1965
15	Neu5Gca2-3Galb1-3(Fuca1-4)GlcNAcb-Sp0	77.5837	39.8339
16	Neu5Acb-Sp8	16.196	7.79678
17	Neu5Acb2-6GalNAca-Sp8	1.8656	4.19664
18	Neu5Acb2-6Galb1-4GlcNAcb-Sp8	14.5861	4.71313
19	Neu5Acb2-6(Galb1-3)GalNAca-Sp8	9.58635	9.60426
20	Neu5Aca-Sp8	17.9918	12.7957
21	Neu5Aca-Sp11	1.25848	12.3906
22	Neu5Aca2-8Neu5Gca2-3Galb1-4GlcNAc-Sp0	1.26637	3.59492
23	Neu5Aca2-8Neu5Acb-Sp17	6.77297	5.43873
24	Neu5Aca2-8Neu5Aca-Sp8	1.04538	3.57503
25	Neu5Aca2-8Neu5Aca2-8Neu5Acb-Sp8	19.5622	13.0605
26	Neu5Aca2-8Neu5Aca2-8Neu5Aca-Sp8	11.9866	7.1205
27	Neu5Aca2-8Neu5Aca2-8Neu5Aca2-3Galb1-4Glcb-Sp0	5.49183	4.30618
28	Neu5Aca2-8Neu5Aca2-3Galb1-4GlcNAc-Sp0	3.93058	4.92953
29	Neu5Aca2-8Neu5Aca2-3Galb1-4Glcb-Sp0	9.23288	5.73555
30	Neu5Aca2-8Neu5Aca2-3Galb1-3GalNAcb1-4(Neu5Aca2-8Neu5Aca2-3)Galb1-4Glcb-Sp0	12.8118	11.2603
31	Neu5Aca2-8Neu5Aca2-3Galb1-3GalNAcb1-4(Neu5Aca2-3)Galb1-4Glc-Sp21	4.1222	1.75667
32	Neu5Aca2-6GlcNAcb1-4GlcNAc-Sp21	12.659	3.68422
33	Neu5Aca2-6GlcNAcb1-4GlcNAcb1-4GlcNAc-Sp21	46.9008	10.3711
34	Neu5Aca2-6GalNAcb1-4GlcNAcb-Sp0	8.7579	2.12477
35	Neu5Aca2-6GalNAcb1-4(6S)GlcNAcb-Sp8	15.6744	9.42001
36	Neu5Aca2-6GalNAca-Sp8	6.32282	2.65703
37	Neu5Aca2-6Galb-Sp8	17.2265	4.34677
38	Neu5Aca2-6Galb1-4GlcNAcb-Sp8	15.9512	12.6575
39	Neu5Aca2-6Galb1-4GlcNAcb-Sp0	-3.47063	3.99905
40	Neu5Aca2-6Galb1-4GlcNAcb1-6GalNAca-Sp14	9.94703	8.68653
41	Neu5Aca2-6Galb1-4GlcNAcb1-6(Neu5Aca2-6Galb1-4GlcNAcb1-2)Mana1-6(GlcNAcb1-4)(Neu5Aca2-6Galb1-4GlcNAcb1-4(Neu5Aca2-6Galb1-4GlcNAcb1-2)Mana1-3)Manb1-4GlcNAcb1-4GlcNAcb-Sp21	10.644	2.65803
42	Neu5Aca2-6Galb1-4GlcNAcb1-6(Neu5Aca2-6Galb1-4GlcNAcb1-2)Mana1-6(GlcNAcb1-4)(Neu5Aca2-6Galb1-4GlcNAcb1-2Mana1-3)Manb1-4GlcNAcb1-4GlcNAcb-Sp21	5.00182	4.34784
43	Neu5Aca2-6Galb1-4GlcNAcb1-6(Galb1-3GlcNAcb1-3)Galb1-4Glcb-Sp21	19.8679	5.05947
44	Neu5Aca2-6Galb1-4GlcNAcb1-6(Galb1-3)GalNAca-Sp14	21.8946	3.75382
45	Neu5Aca2-6Galb1-4GlcNAcb1-6(Fuca1-2Galb1-4(Fuca1-3)GlcNAcb1-3)Galb1-4Glc-Sp21	13.8192	7.35052
46	Neu5Aca2-6Galb1-4GlcNAcb1-6(Fuca1-2Galb1-3GlcNAcb1-3)Galb1-4Glc-Sp21	10.5158	13.2123
47	Neu5Aca2-6Galb1-4GlcNAcb1-4Mana1-6(GlcNAcb1-4)(Neu5Aca2-6Galb1-4GlcNAcb1-4(Neu5Aca2-6Galb1-4GlcNAcb1-2)Mana1-3)Manb1-4GlcNAcb1-4GlcNAcb-Sp21	19.438	10.574
48	Neu5Aca2-6Galb1-4GlcNAcb1-3GalNAc-Sp14	4.75485	0.579075
49	Neu5Aca2-6Galb1-4GlcNAcb1-3Galb1-4GlcNAcb-Sp0	5.5994	6.62968
50	Neu5Aca2-6Galb1-4GlcNAcb1-3Galb1-4GlcNAcb1-6(Neu5Aca2-6Galb1-4GlcNAcb1-3Galb1-4GlcNAcb1-3)GalNAca-Sp14	4.68452	6.69962
51	Neu5Aca2-6Galb1-4GlcNAcb1-3Galb1-4GlcNAcb1-6(Galb1-3)GalNAca-Sp14	14.3236	8.05823
52	Neu5Aca2-6Galb1-4GlcNAcb1-3Galb1-4GlcNAcb1-3GalNAca-Sp14	11.8382	6.67326
53	Neu5Aca2-6Galb1-4GlcNAcb1-3Galb1-4GlcNAcb1-3Galb1-4GlcNAcb-Sp0	17.0913	8.26897
54	Neu5Aca2-6Galb1-4GlcNAcb1-3Galb1-4GlcNAcb1-3Galb1-4GlcNAcb1-2Mana1-6(Neu5Aca2-6Galb1-4GlcNAcb1-3Galb1-4GlcNAcb1-3Galb1-4GlcNAcb1-2Mana1-3)Manb1-4GlcNAcb1-4GlcNAcb-Sp12	34.5963	15.0436
55	Neu5Aca2-6Galb1-4GlcNAcb1-3Galb1-4GlcNAcb1-2Mana1-6(Neu5Aca2-6Galb1-4GlcNAcb1-3Galb1-4GlcNAcb1-2Mana1-3)Manb1-4GlcNAcb1-4GlcNAcb-Sp12	9.65657	11.9317
56	Neu5Aca2-6Galb1-4GlcNAcb1-3Galb1-4(Fuca1-3)GlcNAcb1-3Galb1-4(Fuca1-3)GlcNAcb-Sp0	16.0497	6.99638
57	Neu5Aca2-6Galb1-4GlcNAcb1-3Galb1-3GlcNAcb-Sp0	11.3845	5.00166
58	Neu5Aca2-6Galb1-4GlcNAcb1-2Man-Sp0	16.8505	5.16259
59	Neu5Aca2-6Galb1-4GlcNAcb1-2Mana1-6Manb1-4GlcNAcb1-4GlcNAc-Sp12	10.9916	5.99579
60	Neu5Aca2-6Galb1-4GlcNAcb1-2Mana1-6(Neu5Aca2-6Galb1-4GlcNAcb1-2Mana1-3)Manb1-4GlcNAcb1-4GlcNAcb-Sp24	15.6054	7.92957
61	Neu5Aca2-6Galb1-4GlcNAcb1-2Mana1-6(Neu5Aca2-6Galb1-4GlcNAcb1-2Man-a1-3)Manb1-4GlcNAcb1-4GlcNAcb-Sp21	9.2544	12.445
62	Neu5Aca2-6Galb1-4GlcNAcb1-2Mana1-6(Neu5Aca2-6Galb1-4GlcNAcb1-2Mana1-3)Manb1-4GlcNAcb1-4GlcNAcb-Sp12	22.297	5.63034
63	Neu5Aca2-6Galb1-4GlcNAcb1-2Mana1-6(Neu5Aca2-6Galb1-4GlcNAcb1-2Mana1-3)Manb1-4GlcNAcb1-4(Fuca1-6)GlcNAcb-Sp24	7.66382	3.99713
64	Neu5Aca2-6Galb1-4GlcNAcb1-2Mana1-6(Neu5Aca2-3Galb1-4GlcNAcb1-2Mana1-3)Manb1-4GlcNAcb1-4GlcNAcb-Sp12	16.7144	3.46004
65	Neu5Aca2-6Galb1-4GlcNAcb1-2Mana1-6(Mana1-3)Manb1-4GlcNAcb1-4GlcNAc-Sp12	12.8118	3.01046
66	Neu5Aca2-6Galb1-4GlcNAcb1-2Mana1-6(GlcNAcb1-4)(Neu5Aca2-6Galb1-4GlcNAcb1-2Mana1-3)Manb1-4GlcNAcb1-4GlcNAcb-Sp21	17.0126	3.06993
67	Neu5Aca2-6Galb1-4GlcNAcb1-2Mana1-6(GlcNAcb1-2Mana1-3)Manb1-4GlcNAcb1-4GlcNAcb-Sp12	4.73787	5.85968
68	Neu5Aca2-6Galb1-4GlcNAcb1-2Mana1-6(Galb1-4GlcNAcb1-2Mana1-3)Manb1-4GlcNAcb1-4GlcNAcb-Sp12	4.02195	7.14932
69	Neu5Aca2-6Galb1-4GlcNAcb1-2Mana1-3Manb1-4GlcNAcb1-4GlcNAc-Sp12	21.7688	17.1105
70	Neu5Aca2-6Galb1-4Glcb-Sp8	15.5768	7.43837
71	Neu5Aca2-6Galb1-4Glcb-Sp0	30.5847	15.6296
72	Neu5Aca2-6Galb1-4(6S)GlcNAcb-Sp8	16.9339	10.5095
73	Neu5Aca2-6Galb1-4 GlcNAcb1-6(Neu5Aca2-6Galb1-4GlcNAcb1-3)GalNAca-Sp14	16.7423	5.8024
74	Neu5Aca2-6(Neu5Aca2-3Galb1-3)GalNAca-Sp8	24.6829	19.8398
75	Neu5Aca2-6(Neu5Aca2-3Galb1-3)GalNAca-Sp14	21.2062	11.6845
76	Neu5Aca2-6(Neu5Aca2-3)GalNAca-Sp8	16.8683	3.02283
77	Neu5Aca2-6(Galb1-3)GlcNAcb1-4Galb1-4Glcb-Sp10	15.8094	4.60389
78	Neu5Aca2-6(Galb1-3)GalNAca-Sp8	9.58347	2.17503
79	Neu5Aca2-6(Galb1-3)GalNAca-Sp14	21.9686	5.74791
80	Neu5Aca2-3GalNAcb1-4GlcNAcb-Sp0	13.2325	8.1669
81	Neu5Aca2-3GalNAca-Sp8	21.8116	22.5317
82	Neu5Aca2-3Galb-Sp8	7.28997	4.26637
83	Neu5Aca2-3Galb1-4GlcNAcb-Sp8	7.35865	2.45063
84	Neu5Aca2-3Galb1-4GlcNAcb-Sp0	6.67327	8.33138
85	Neu5Aca2-3Galb1-4GlcNAcb1-6GalNAca-Sp14	1.94698	5.02358
86	Neu5Aca2-3Galb1-4GlcNAcb1-6(Neu5Aca2-3Galb1-4GlcNAcb1-3)GalNAca-Sp14	7.4656	8.19218
87	Neu5Aca2-3Galb1-4GlcNAcb1-6(Neu5Aca2-3Galb1-4GlcNAcb1-2)Mana1-6(GlcNAcb1-4)(Neu5Aca2-3Galb1-4GlcNAcb1-4(Neu5Aca2-3Galb1-4GlcNAcb1-2)Mana1-3)Manb1-4GlcNAcb1-4GlcNAcb-Sp21	21.7515	6.48641
88	Neu5Aca2-3Galb1-4GlcNAcb1-6(Neu5Aca2-3Galb1-4GlcNAcb1-2)Mana1-6(GlcNAcb1-4)(Neu5Aca2-3Galb1-4GlcNAcb1-2Mana1-3)Manb1-4GlcNAcb1-4GlcNAcb-Sp21	15.67	4.46704
89	Neu5Aca2-3Galb1-4GlcNAcb1-6(Neu5Aca2-3Galb1-3)GalNAca-Sp14	-0.187425	4.79326
90	Neu5Aca2-3Galb1-4GlcNAcb1-6(Galb1-3)GalNAca-Sp14	8.31205	2.36151
91	Neu5Aca2-3Galb1-4GlcNAcb1-4Mana1-6(GlcNAcb1-4)(Neu5Aca2-3Galb1-4GlcNAcb1-4(Neu5Aca2-3Galb1-4GlcNAcb1-2)Mana1-3)Manb1-4GlcNAcb1-4GlcNAcb-Sp21	19.0414	11.1591
92	Neu5Aca2-3Galb1-4GlcNAcb1-3GalNAc-Sp14	12.6081	4.6439
93	Neu5Aca2-3Galb1-4GlcNAcb1-3Galb-Sp8	2.15413	9.05191
94	Neu5Aca2-3Galb1-4GlcNAcb1-3Galb1-4GlcNAcb-Sp0	27.4915	16.632
95	Neu5Aca2-3Galb1-4GlcNAcb1-3Galb1-4GlcNAcb1-6(Neu5Aca2-3Galb1-4GlcNAcb1-3Galb1-4GlcNAcb1-3)GalNAca-Sp14	3.82423	4.09242
96	Neu5Aca2-3Galb1-4GlcNAcb1-3Galb1-4GlcNAcb1-6(Galb1-3)GalNAca-Sp14	5.98432	7.17325
97	Neu5Aca2-3Galb1-4GlcNAcb1-3Galb1-4GlcNAcb1-3GalNAca-Sp14	15.7987	8.79822
98	Neu5Aca2-3Galb1-4GlcNAcb1-3Galb1-4GlcNAcb1-3Galb1-4GlcNAcb-Sp0	-2.41835	5.96172
99	Neu5Aca2-3Galb1-4GlcNAcb1-3Galb1-4GlcNAcb1-3Galb1-4GlcNAcb1-2Mana1-6(Neu5Aca2-3Galb1-4GlcNAcb1-3Galb1-4GlcNAcb1-3Galb1-4GlcNAcb1-2Mana1-3)Manb1-4GlcNAcb1-4GlcNAcb-Sp12	20.1529	5.3591
100	Neu5Aca2-3Galb1-4GlcNAcb1-3Galb1-4GlcNAcb1-2Mana1-6(Neu5Aca2-3Galb1-4GlcNAcb1-3Galb1-4GlcNAcb1-2Mana1-3)Manb1-4GlcNAcb1-4GlcNAcb-Sp12	14.7306	9.03188
101	Neu5Aca2-3Galb1-4GlcNAcb1-3Galb1-4(Fuca1-3)GlcNAcb-Sp0	3.90375	2.83696
102	Neu5Aca2-3Galb1-4GlcNAcb1-3Galb1-3GlcNAcb-Sp0	23.4633	2.20602
103	Neu5Aca2-3Galb1-4GlcNAcb1-2Mana-Sp0	65.4019	4.03751
104	Neu5Aca2-3Galb1-4GlcNAcb1-2Mana1-6(Neu5Aca2-6Galb1-4GlcNAcb1-2Mana1-3)Manb1-4GlcNAcb1-4GlcNAcb-Sp12	5.7714	4.48638
105	Neu5Aca2-3Galb1-4GlcNAcb1-2Mana1-6(Neu5Aca2-3Galb1-4GlcNAcb1-2Mana1-3)Manb1-4GlcNAcb1-4GlcNAcb-Sp12	71.9899	18.9808
106	Neu5Aca2-3Galb1-4GlcNAcb1-2Mana1-6(Neu5Aca2-3Galb1-4GlcNAcb1-2Mana1-3)Manb1-4GlcNAcb1-4(Fuca1-6)GlcNAcb-Sp24	13.6798	5.72245
107	Neu5Aca2-3Galb1-4GlcNAcb1-2Mana1-6(GlcNAcb1-4)(Neu5Aca2-3Galb1-4GlcNAcb1-2Mana1-3)Manb1-4GlcNAcb1-4GlcNAcb-Sp21	9.0676	6.63345
108	Neu5Aca2-3Galb1-4Glcb-Sp8	10.7425	3.7612
109	Neu5Aca2-3Galb1-4Glcb-Sp0	3.68928	4.71436
110	Neu5Aca2-3Galb1-4(Neu5Aca2-3Galb1-3)GlcNAcb-Sp8	6.44577	10.5045
111	Neu5Aca2-3Galb1-4(Fuca1-3)GlcNAcb-Sp8	6.51615	3.48284
112	Neu5Aca2-3Galb1-4(Fuca1-3)GlcNAcb-Sp0	9.9077	17.8766
113	Neu5Aca2-3Galb1-4(Fuca1-3)GlcNAcb1-6(Neu5Aca2-3Galb1-3)GalNAc-Sp14	11.9252	5.78051
114	Neu5Aca2-3Galb1-4(Fuca1-3)GlcNAcb1-6(Galb1-3)GalNAca-Sp14	28.6877	26.619
115	Neu5Aca2-3Galb1-4(Fuca1-3)GlcNAcb1-3GalNAca-Sp14	22.5702	11.2942
116	Neu5Aca2-3Galb1-4(Fuca1-3)GlcNAcb1-3Galb-Sp8	7.68468	2.11299
117	Neu5Aca2-3Galb1-4(Fuca1-3)GlcNAcb1-3Galb1-4GlcNAcb-Sp8	10.852	3.0515
118	Neu5Aca2-3Galb1-4(Fuca1-3)GlcNAcb1-3Galb1-4(Fuca1-3)GlcNAcb1-3Galb1-4(Fuca1-3)GlcNAcb-Sp0	-5.19348	4.87618
119	Neu5Aca2-3Galb1-4(Fuca1-3)GlcNAcb1-2Mana-Sp0	3.59938	3.68822
120	Neu5Aca2-3Galb1-4(Fuca1-3)(6S)GlcNAcb-Sp8	14.9632	8.20928
121	Neu5Aca2-3Galb1-4(6S)GlcNAcb-Sp8	20.3146	11.7346
122	Neu5Aca2-3Galb1-3GlcNAcb-Sp8	14.4789	4.06734
123	Neu5Aca2-3Galb1-3GlcNAcb-Sp0	21.3676	5.55707
124	Neu5Aca2-3Galb1-3GlcNAcb1-6GalNAca-Sp14	7.9488	7.64706
125	Neu5Aca2-3Galb1-3GlcNAcb1-6(Neu5Aca2-3Galb1-3GlcNAcb1-2)Mana1-6(Neu5Aca2-3Galb1-3GlcNAcb1-2Mana1-3)Manb1-4GlcNAcb1-4GlcNAcb-Sp19	17.483	4.81963
126	Neu5Aca2-3Galb1-3GlcNAcb1-3GalNAca-Sp14	7.73653	3.75247
127	Neu5Aca2-3Galb1-3GlcNAcb1-3Galb1-4GlcNAcb-Sp0	11.3546	9.37296
128	Neu5Aca2-3Galb1-3GlcNAcb1-3Galb1-3GlcNAcb-Sp0	2.88783	3.27399
129	Neu5Aca2-3Galb1-3GlcNAcb1-2Mana-Sp0	0.4614	10.392
130	Neu5Aca2-3Galb1-3GlcNAcb1-2Mana1-6(Neu5Aca2-3Galb1-3GlcNAcb1-2Mana1-3)Manb1-4GlcNAcb1-4GlcNAc-Sp19	8.8349	3.73281
131	Neu5Aca2-3Galb1-3GlcNAcb1-2Mana1-6(GlcNAcb1-4)(Neu5Aca2-3Galb1-3GlcNAcb1-2Mana1-3)Manb1-4GlcNAcb1-4GlcNAc-Sp21	18.9041	4.45177
132	Neu5Aca2-3Galb1-3GalNAcb1-4Galb1-4Glcb-Sp0	9.65085	3.85286
133	Neu5Aca2-3Galb1-3GalNAcb1-4(Neu5Aca2-8Neu5Aca2-3)Galb1-4Glcb-Sp0	11.7945	8.21806
134	Neu5Aca2-3Galb1-3GalNAcb1-4(Neu5Aca2-3)Galb1-4Glcb-Sp0	18.9132	13.8652
135	Neu5Aca2-3Galb1-3GalNAcb1-3Gala1-4Galb1-4Glcb-Sp0	14.1055	7.29885
136	Neu5Aca2-3Galb1-3GalNAca-Sp8	14.2535	10.0435
137	Neu5Aca2-3Galb1-3GalNAca-Sp14	6.80623	4.31237
138	Neu5Aca2-3Galb1-3(Fuca1-4)GlcNAcb-Sp8	14.6613	25.5234
139	Neu5Aca2-3Galb1-3(Fuca1-4)GlcNAcb1-3Galb1-4(Fuca1-3)GlcNAcb-Sp0	7.88532	5.11298
140	Neu5Aca2-3Galb1-3(Fuca1-4)GlcNAcb1-3Galb1-3(Fuca1-4)GlcNAcb-Sp0	9.84453	7.9619
141	Neu5Aca2-3Galb1-3(6S)GlcNAc-Sp8	7.35187	4.81728
142	Neu5Aca2-3Galb1-3(6S)GalNAca-Sp8	4.63675	6.49483
143	Neu5Aca2-3(6S)Galb1-4GlcNAcb-Sp8	13.746	6.96402
144	Neu5Aca2-3(6S)Galb1-4(Fuca1-3)GlcNAcb-Sp8	14.8565	5.06385
145	Neu5,9Ac2a-Sp8	3639.39	230.083
146	Neu5,9Ac2a2-6Galb1-4GlcNAcb-Sp8	2454.99	330.399
147	Neu5,9Ac2a2-3Galb1-4GlcNAcb-Sp0	3651.86	292.549
148	Neu5,9Ac2a2-3Galb1-3GlcNAcb-Sp0	2937.86	322.558
149	MurNAcb1-4GlcNAcb-Sp10	14.4046	5.88694
150	Manb-Sp8	17.9038	7.26517
151	Manb1-4GlcNAcb-Sp0	3.60927	7.68027
152	Mana-Sp8	-3.5855	8.00481
153	Mana1-6Manb-Sp10	4.172	4.00501
154	Mana1-6(Neu5Aca2-6Galb1-4GlcNAcb1-2Mana1-3)Manb1-4GlcNAcb1-4GlcNAc-Sp12	28.6389	21.8657
155	Mana1-6(Mana1-3)Manb1-4GlcNAcb1-4GlcNAcb-Sp13	9.44047	9.64656
156	Mana1-6(Mana1-3)Manb1-4GlcNAcb1-4GlcNAcb-Sp12	10.5863	16.1865
157	Mana1-6(Mana1-3)Manb1-4GlcNAcb1-4(Fuca1-6)GlcNAcb-Sp19	12.6828	8.61716
158	Mana1-6(Mana1-3)Mana-Sp9	10.4345	3.28167
159	Mana1-6(Mana1-3)Mana1-6(Mana1-3)Manb-Sp10	9.5447	1.36216
160	Mana1-6(Mana1-3)Mana1-6(Mana1-3)Manb1-4GlcNAcb1-4GlcNAcb-Sp12	8.22628	7.52038
161	Mana1-6(Mana1-3)Mana1-6(Mana1-2Mana1-3)Manb1-4GlcNAcb1-4GlcNAcb-Sp12	13.0622	10.4529
162	Mana1-6(Mana1-2Mana1-3)Mana1-6(Mana1-2Mana1-3)Manb1-4GlcNAcb1-4GlcNAcb-Sp12	12.4734	8.07885
163	Mana1-6(Galb1-4GlcNAcb1-2Mana1-3)Manb1-4GlcNAcb1-4GlcNAcb-Sp12	22.1858	14.829
164	Mana1-2Mana1-6(Mana1-3)Mana1-6(Mana1-2Mana1-2Mana1-3)Manb1-4GlcNAcb1-4GlcNAcb-Sp12	16.8888	12.7281
165	Mana1-2Mana1-6(Mana1-3)Mana1-6(Mana1-2Mana1-2Mana1-3)Mana-Sp9	10.8714	4.65477
166	Mana1-2Mana1-6(Mana1-2Mana1-3)Mana-Sp9	6.692	11.2573
167	Mana1-2Mana1-6(Mana1-2Mana1-3)Mana1-6(Mana1-2Mana1-2Mana1-3)Manb1-4GlcNAcb1-4GlcNAcb-Sp12	12.2009	7.74005
168	Mana1-2Mana1-6(Mana1-2Mana1-3)Mana1-6(Mana1-2Mana1-2Mana1-3)Mana-Sp9	8.48302	7.4165
169	Mana1-2Mana1-3Mana-Sp9	2.73612	3.9821
170	Mana1-2Mana1-2Mana1-6(Mana1-3)Mana-Sp9	12.0943	10.2711
171	Mana1-2Mana1-2Mana1-3Mana-Sp9	3.2882	4.05104
172	KDNa2-6Galb1-4GlcNAc-Sp0	11.7345	5.19045
173	KDNa2-3Galb1-4Glc-Sp0	23.1492	12.8414
174	KDNa2-3Galb1-4GlcNAcb-Sp0	5.51728	7.16188
175	KDNa2-3Galb1-4(Fuca1-3)GlcNAc-Sp0	11.3936	7.85218
176	KDNa2-3Galb1-3GlcNAcb-Sp0	14.7385	2.32258
177	KDNa2-3Galb1-3GalNAca-Sp14	11.3116	16.0521
178	G-ol-Sp8	7.55438	12.5799
179	GlcNAcb-Sp8	15.5053	8.29043
180	GlcNAcb-Sp0	11.6158	13.9417
181	GlcNAcb1-6GalNAca-Sp8	7.51873	7.23118
182	GlcNAcb1-6GalNAca-Sp14	3.5845	5.04113
183	GlcNAcb1-6Galb1-4GlcNAcb-Sp8	8.14093	12.8861
184	GlcNAcb1-6(Neu5Aca2-3Galb1-3)GalNAca-Sp14	16.0136	10.1604
185	GlcNAcb1-6(GlcNAcb1-4)GalNAca-Sp8	24.1814	16.1568
186	GlcNAcb1-6(GlcNAcb1-4)(GlcNAcb1-3)GlcNAc-Sp8	10.727	10.7321
187	GlcNAcb1-6(GlcNAcb1-3)GalNAca-Sp8	7.33125	3.22012
188	GlcNAcb1-6(GlcNAcb1-3)GalNAca-Sp14	9.10602	4.61332
189	GlcNAcb1-6(GlcNAcb1-3)Galb1-4GlcNAcb-Sp8	11.0302	6.77265
190	GlcNAcb1-6(GlcNAcb1-2)Mana1-6(GlcNAcb1-4)(GlcNAcb1-4(GlcNAcb1-2)Mana1-3)Manb1-4GlcNAcb1-4GlcNAc-Sp21	8.39215	4.77091
191	GlcNAcb1-6(GlcNAcb1-2)Mana1-6(GlcNAcb1-4)(GlcNAcb1-4(GlcNAcb1-2)Mana1-3)Manb1-4GlcNAcb1-4(Fuca1-6)GlcNAc-Sp21	11.4744	13.9559
192	GlcNAcb1-6(GlcNAcb1-2)Mana1-6(GlcNAcb1-4)(GlcNAcb1-2Mana1-3)Manb1-4GlcNAcb1-4GlcNAc-Sp21	5.31265	2.52081
193	GlcNAcb1-6(GlcNAcb1-2)Mana1-6(GlcNAcb1-2Mana1-3)Manb1-4GlcNAcb1-4(Fuca1-6)GlcNAcb-Sp24	8.52502	6.44466
194	GlcNAcb1-6(Galb1-4GlcNAcb1-3)Galb1-4GlcNAc-Sp0	0.49155	7.35509
195	GlcNAcb1-6(Galb1-3)GalNAca-Sp8	13.1673	6.37503
196	GlcNAcb1-6(Galb1-3)GalNAca-Sp14	8.2309	5.87736
197	GlcNAcb1-4-MDPLys	9.26385	2.8165
198	GlcNAcb1-4GlcNAcb-Sp12	7.4074	2.6136
199	GlcNAcb1-4GlcNAcb-Sp10	7.03337	11.1192
200	GlcNAcb1-4GlcNAcb1-4GlcNAcb-Sp8	-0.085425	3.38145
201	GlcNAcb1-4GlcNAcb1-4GlcNAcb1-4GlcNAcb1-4GlcNAcb1-Sp8	5.6864	5.21885
202	GlcNAcb1-4GlcNAcb1-4GlcNAcb1-4GlcNAcb1-4GlcNAcb1-4GlcNAcb1-Sp8	7.62838	9.63247
203	GlcNAcb1-4Galb1-4GlcNAcb-Sp8	14.2336	7.04096
204	GlcNAcb1-3Man-Sp10	2.73875	1.7444
205	GlcNAcb1-3GalNAca-Sp8	12.3203	8.72191
206	GlcNAcb1-3GalNAca-Sp14	1.31267	9.63371
207	GlcNAcb1-3Galb-Sp8	5.482	5.82599
208	GlcNAcb1-3Galb1-4GlcNAcb-Sp8	6.27843	6.82598
209	GlcNAcb1-3Galb1-4GlcNAcb-Sp0	9.19707	11.8123
210	GlcNAcb1-3Galb1-4GlcNAcb1-6(GlcNAcb1-3Galb1-4GlcNAcb1-3)GalNAca-Sp14	3.02375	10.9323
211	GlcNAcb1-3Galb1-4GlcNAcb1-6(GlcNAcb1-3Galb1-4GlcNAcb1-2)Mana1-6(GlcNAcb1-3Galb1-4GlcNAcb1-2Man a1-3)Manb1-4GlcNAcb1-4GlcNAc-Sp24	47.7827	11.7784
212	GlcNAcb1-3Galb1-4GlcNAcb1-6(GlcNAcb1-3Galb1-3)GalNAca-Sp14	15.8572	6.63479
213	GlcNAcb1-3Galb1-4GlcNAcb1-6(GlcNAcb1-3)Galb1-4GlcNAc-Sp0	5.51355	4.52617
214	GlcNAcb1-3Galb1-4GlcNAcb1-6(Galb1-3)GalNAca-Sp14	0.990575	3.38453
215	GlcNAcb1-3Galb1-4GlcNAcb1-3GalNAca-Sp14	14.4074	5.78692
216	GlcNAcb1-3Galb1-4GlcNAcb1-3Galb1-4GlcNAcb-Sp0	-1.9579	2.29823
217	GlcNAcb1-3Galb1-4GlcNAcb1-3Galb1-4GlcNAcb1-6(GlcNAcb1-3Galb1-4GlcNAcb1-3Galb1-4GlcNAb1-2)Mana1-6(GlcNAcb1-3Galb1-4GlcNAcb1-3Galb1-4GlcNAcb1-2Mana1-3)Manb1-4GlcNAcb1-4(Fuca1-6)GlcNAcb-Sp24	20.2148	6.92825
218	GlcNAcb1-3Galb1-4GlcNAcb1-3Galb1-4GlcNAcb1-3GalNAca-Sp14	17.3873	7.15016
219	GlcNAcb1-3Galb1-4GlcNAcb1-3Galb1-4GlcNAcb1-3Galb1-4GlcNAcb1-6(GlcNAcb1-3Galb1-4GlcNAcb1-3Galb1-4GlcNAcb1-3Galb1-4GlcNAb1-2)Mana1-6(GlcNAcb1-3Galb1-4GlcNAcb1-3Galb1-4GlcNAcb1-3Galb1-4GlcNAcb1-2Mana1-3)Manb1-4GlcNAcb1-4(Fuca1-6)GlcNAcb-Sp24	25.5844	6.17135
220	GlcNAcb1-3Galb1-4GlcNAcb1-3Galb1-4GlcNAcb1-3Galb1-4GlcNAcb1-3Galb1-4GlcNAcb1-6(GlcNAcb1-3Galb1-4GlcNAcb1-3Galb1-4GlcNAcb1-3Galb1-4GlcNAcb1-3Galb1-4GlcNAb1-2)Mana1-6(GlcNAcb1-3Galb1-4GlcNAcb1-3Galb1-4GlcNAcb1-3Galb1-4GlcNAcb1-3Galb1-4GlcNAcb1-2Mana1-3)Manb1-4GlcNAcb1-4(Fuca1-6)GlcNAcb-Sp24	11.3436	5.59377
221	GlcNAcb1-3Galb1-4GlcNAcb1-3Galb1-4GlcNAcb1-3Galb1-4GlcNAcb1-3Galb1-4GlcNAcb1-2Mana1-6(GlcNAcb1-3Galb1-4GlcNAcb1-3Galb1-4GlcNAcb1-3Galb1-4GlcNAcb1-3Galb1-4GlcNAcb1-2Mana1-3)Manb1-4GlcNAcb1-4GlcNAcb-Sp25	9.29213	7.33296
222	GlcNAcb1-3Galb1-4GlcNAcb1-3Galb1-4GlcNAcb1-3Galb1-4GlcNAcb1-3Galb1-4GlcNAcb1-2Mana1-6(GlcNAcb1-3Galb1-4GlcNAcb1-3Galb1-4GlcNAcb1-3Galb1-4GlcNAcb1-3Galb1-4GlcNAcb1-2Mana1-3)Manb1-4GlcNAcb1-4(Fuca1-6)GlcNAcb-Sp19	2.23915	2.74481
223	GlcNAcb1-3Galb1-4GlcNAcb1-3Galb1-4GlcNAcb1-3Galb1-4GlcNAcb1-2Mana1-6(GlcNAcb1-3Galb1-4GlcNAcb1-3Galb1-4GlcNAcb1-3Galb1-4GlcNAcb1-2Mana1-3)Manb1-4GlcNAcb1-4GlcNAcb-Sp25	15.1382	7.10773
224	GlcNAcb1-3Galb1-4GlcNAcb1-3Galb1-4GlcNAcb1-3Galb1-4GlcNAcb1-2Mana1-6(GlcNAcb1-3Galb1-4GlcNAcb1-3Galb1-4GlcNAcb1-3Galb1-4GlcNAcb1-2Mana1-3)Manb1-4GlcNAcb1-4(Fuca1-6)GlcNAcb-Sp24	16.6119	2.96559
225	GlcNAcb1-3Galb1-4GlcNAcb1-3Galb1-4GlcNAcb1-2Mana1-6(GlcNAcb1-3Galb1-4GlcNAcb1-3Galb1-4GlcNAcb1-2Mana1-3)Manb1-4GlcNAcb1-4GlcNAcb-Sp25	3.19065	10.6013
226	GlcNAcb1-3Galb1-4GlcNAcb1-3Galb1-4GlcNAcb1-2Mana1-6(GlcNAcb1-3Galb1-4GlcNAcb1-3Galb1-4GlcNAcb1-2Mana1-3)Manb1-4GlcNAcb1-4GlcNAcb-Sp12	39.261	5.10478
227	GlcNAcb1-3Galb1-4GlcNAcb1-3Galb1-4GlcNAcb1-2Mana1-6(GlcNAcb1-3Galb1-4GlcNAcb1-3Galb1-4GlcNAcb1-2Mana1-3)Manb1-4GlcNAcb1-4(Fuca1-6)GlcNAcb-Sp24	10.9672	8.37022
228	GlcNAcb1-3Galb1-4GlcNAcb1-2Mana1-6(GlcNAcb1-3Galb1-4GlcNAcb1-2Mana1-3)Manb1-4GlcNAcb1-4GlcNAcb-Sp25	2.213	4.85475
229	GlcNAcb1-3Galb1-4GlcNAcb1-2Mana1-6(GlcNAcb1-3Galb1-4GlcNAcb1-2Mana1-3)Manb1-4GlcNAcb1-4GlcNAcb-Sp12	11.8833	12.2636
230	GlcNAcb1-3Galb1-4GlcNAcb1-2Mana1-6(GlcNAcb1-3Galb1-4GlcNAcb1-2Mana1-3)Manb1-4GlcNAcb1-4(Fuca1-6)GlcNAcb-Sp24	22.668	17.5394
231	GlcNAcb1-3Galb1-4Glcb-Sp0	12.712	12.8834
232	GlcNAcb1-3Galb1-3GalNAca-Sp8	7.0336	6.19485
233	GlcNAcb1-3Fuca-Sp21	12.7775	10.3359
234	GlcNAcb1-2Mana1-6(Neu5Aca2-6Galb1-4GlcNAcb1-2Mana1-3)Manb1-4GlcNAcb1-4GlcNAcb-Sp12	21.223	6.21572
235	GlcNAcb1-2Mana1-6(GlcNAcb1-4)(GlcNAcb1-4(GlcNAcb1-2)Mana1-3)Manb1-4GlcNAcb1-4GlcNAc-Sp21	14.3763	9.18896
236	GlcNAcb1-2Mana1-6(GlcNAcb1-4)(GlcNAcb1-2Mana1-3)Manb1-4GlcNAcb1-4GlcNAc-Sp21	11.7336	6.2276
237	GlcNAcb1-2Mana1-6(GlcNAcb1-4(GlcNAcb1-2)Mana1-3)Manb1-4GlcNAcb1-4GlcNAc-Sp21	4.71735	5.34318
238	GlcNAcb1-2Mana1-6(GlcNAcb1-2Mana1-3)Manb1-4GlcNAcb1-4GlcNAcb-Sp13	10.7708	9.58508
239	GlcNAcb1-2Mana1-6(GlcNAcb1-2Mana1-3)Manb1-4GlcNAcb1-4GlcNAcb-Sp12	10.8207	11.6972
240	GlcNAcb1-2Mana1-6(GlcNAcb1-2Mana1-3)Manb1-4GlcNAcb1-4(Fuca1-6)GlcNAcb-Sp22	20.7126	9.25034
241	GlcNAcb1-2Mana1-6(Galb1-4GlcNAcb1-2Mana1-3)Manb1-4GlcNAcb1-4GlcNAc-Sp12	11.5855	6.50686
242	GlcNAcb1-2Galb1-3GalNAca-Sp8	3.42943	3.91838
243	GlcNAcb1-2(GlcNAcb1-6)Mana1-6(GlcNAcb1-2Mana1-3)Manb1-4GlcNAcb1-4GlcNAcb-Sp19	14.082	6.15303
244	GlcNAcb1-2 Mana1-6(GlcNAcb1-4)(GlcNAcb1-2Mana1-3)Manb1-4GlcNAcb1-4(Fuca1-6)GlcNAc-Sp21	6.93345	5.507
245	GlcNAca1-6Galb1-4GlcNAcb-Sp8	2.46505	4.17914
246	GlcNAca1-4Galb1-4GlcNAcb-Sp0	8.20085	3.39907
247	GlcNAca1-4Galb1-4GlcNAcb1-3Galb1-4GlcNAcb-Sp0	13.5564	13.7675
248	GlcNAca1-4Galb1-4GlcNAcb1-3Galb1-4GlcNAcb1-3Galb1-4GlcNAcb-Sp0	12.8944	4.99071
249	GlcNAca1-4Galb1-4GlcNAcb1-3Galb1-4Glcb-Sp0	18.6753	15.3
250	GlcNAca1-4Galb1-4GlcNAcb1-3Galb1-4(Fuca1-3)GlcNAcb1-3Galb1-4(Fuca1-3)GlcNAcb-Sp0	13.7177	8.1035
251	GlcNAca1-4Galb1-3GlcNAcb-Sp0	7.4181	7.5947
252	GlcNAca1-4Galb1-3GalNAc-Sp14	11.0487	11.6621
253	GlcNAca1-3Galb1-4GlcNAcb-Sp8	14.2585	6.43287
254	GlcNAb1-3Galb1-3GalNAc-Sp14	6.56953	5.69235
255	GlcN(Gc)b-Sp8	14.4864	4.02989
256	Glcb-Sp8	2.31693	8.25073
257	Glcb1-6Glcb-Sp8	2.05313	6.78047
258	Glcb1-4Glcb-Sp8	12.8749	7.82065
259	Glca-Sp8	11.3606	13.5855
260	GlcAb-Sp8	9.55937	5.64431
261	GlcAb1-6Galb-Sp8	16.1075	11.4915
262	GlcAb1-3GlcNAcb-Sp8	9.16767	9.57317
263	GlcAb1-3Galb-Sp8	17.8069	7.74601
264	GlcAa-Sp8	8.9177	8.28652
265	Glca1-6Glca1-6Glcb-Sp8	13.704	5.03971
266	Glca1-6Glca1-6Glca1-6Glcb-Sp10	9.30718	3.81201
267	Glca1-4Glcb-Sp8	7.79535	4.87156
268	Glca1-4Glca-Sp8	9.78005	10.3577
269	Glca1-4Glca1-4Glca1-4Glcb-Sp10	4.39495	5.7924
270	GalNAcb-Sp8	10.1409	14.2402
271	GalNAcb1-6GalNAcb-Sp8	-0.962225	6.16209
272	GalNAcb1-4GlcNAcb-Sp8	7.70918	10.6136
273	GalNAcb1-4GlcNAcb-Sp0	12.3609	10.9454
274	GalNAcb1-4GlcNAcb1-3GalNAcb1-4GlcNAcb-Sp0	5.963	8.79445
275	GalNAcb1-4GlcNAcb1-2Mana-Sp0	8.951	7.43569
276	GalNAcb1-4GlcNAcb1-2Mana1-6(GalNAcb1-4GlcNAcb1-2Mana1-3)Manb1-4GlcNAcb1-4GlcNAc-Sp12	4.01375	7.31098
277	GalNAcb1-4Galb1-4Glcb-Sp0	13.5067	5.97735
278	GalNAcb1-4(Neu5Aca2-8Neu5Aca2-8Neu5Aca2-8Neu5Aca2-3)Galb1-4Glcb-Sp0	15.792	13.359
279	GalNAcb1-4(Neu5Aca2-8Neu5Aca2-8Neu5Aca2-3)Galb1-4Glcb-Sp0	7.63653	5.63493
280	GalNAcb1-4(Neu5Aca2-8Neu5Aca2-3)Galb1-4Glcb-Sp0	16.3546	9.41221
281	GalNAcb1-4(Neu5Aca2-3)Galb1-4GlcNAcb-Sp8	10.5577	1.49946
282	GalNAcb1-4(Neu5Aca2-3)Galb1-4GlcNAcb-Sp0	8.31537	4.39646
283	GalNAcb1-4(Neu5Aca2-3)Galb1-4GlcNAcb1-3GalNAca-Sp14	7.6311	6.92311
284	GalNAcb1-4(Neu5Aca2-3)Galb1-4Glcb-Sp0	15.5079	7.87894
285	GalNAcb1-4(Fuca1-3)GlcNAcb-Sp0	5.84272	2.92056
286	GalNAcb1-4(Fuca1-3)(6S)GlcNAcb-Sp8	1.3935	3.06185
287	GalNAcb1-4(6S)GlcNAc-Sp8	8.69833	10.3695
288	GalNAcb1-3GlcNAcb-Sp0	3.79073	6.24793
289	GalNAcb1-3GalNAca-Sp8	12.4702	4.7384
290	GalNAcb1-3Galb-Sp8	13.1833	10.5976
291	GalNAcb1-3Gala1-6Galb1-4Glcb-Sp8	6.86352	6.01922
292	GalNAcb1-3Gala1-4Galb1-4GlcNAcb-Sp0	5.94147	5.99076
293	GalNAcb1-3Gala1-4Galb1-4GlcNAcb1-3Galb1-4Glcb-Sp0	20.7944	5.06799
294	GalNAcb1-3(Fuca1-2)Galb-Sp8	11.2107	4.1595
295	GalNAca-Sp8	5.72185	1.03599
296	GalNAca-Sp15	16.3396	7.21938
297	GalNAca1-4(Fuca1-2)Galb1-4GlcNAcb-Sp8	10.3185	5.54597
298	GalNAca1-3GalNAcb-Sp8	16.4731	15.0784
299	GalNAca1-3GalNAcb1-3Gala1-4Galb1-4GlcNAcb-Sp0	9.6881	5.37279
300	GalNAca1-3GalNAcb1-3Gala1-4Galb1-4Glcb-Sp0	8.37695	6.08452
301	GalNAca1-3Galb-Sp8	8.38115	7.21471
302	GalNAca1-3(Fuca1-2)Galb-Sp8	20.4548	10.5029
303	GalNAca1-3(Fuca1-2)Galb-Sp18	11.0381	5.15251
304	GalNAca1-3(Fuca1-2)Galb1-4GlcNAcb-Sp8	17.839	1.48207
305	GalNAca1-3(Fuca1-2)Galb1-4GlcNAcb-Sp0	2.72775	2.60931
306	GalNAca1-3(Fuca1-2)Galb1-4GlcNAcb1-6GalNAc-Sp14	4.1806	4.66823
307	GalNAca1-3(Fuca1-2)Galb1-4GlcNAcb1-6(GalNAca1-3(Fuca1-2)Galb1-4GlcNAcb1-3)GalNAc-Sp14	11.7615	7.14565
308	GalNAca1-3(Fuca1-2)Galb1-4GlcNAcb1-3GalNAca-Sp14	13.1576	3.42943
309	GalNAca1-3(Fuca1-2)Galb1-4GlcNAcb1-3Galb1-4GlcNAcb-Sp0	6.06085	3.98208
310	GalNAca1-3(Fuca1-2)Galb1-4GlcNAcb1-3Galb1-4GlcNAcb1-3Galb1-4GlcNAcb-Sp0	17.7876	8.79496
311	GalNAca1-3(Fuca1-2)Galb1-4GlcNAcb1-2Mana1-6(GalNAca1-3(Fuca1-2)Galb1-4GlcNAcb1-2Mana1-3)Manb1-4GlcNAcb1-4GlcNAcb-Sp20	14.0118	8.67393
312	GalNAca1-3(Fuca1-2)Galb1-4GlcNAcb1-2Mana1-6(GalNAca1-3(Fuca1-2)Galb1-4GlcNAcb1-2Mana1-3)Manb1-4GlcNAcb1-4(Fuca1-6)GlcNAcb-Sp22	16.6264	2.48725
313	GalNAca1-3(Fuca1-2)Galb1-4Glcb-Sp0	10.8569	3.36413
314	GalNAca1-3(Fuca1-2)Galb1-4(Fuca1-3)GlcNAcb-Sp0	0.604525	2.47101
315	GalNAca1-3(Fuca1-2)Galb1-4(Fuca1-3)GlcNAcb1-3GalNAc-Sp14	17.1251	15.4047
316	GalNAca1-3(Fuca1-2)Galb1-4 GlcNAcb1-2Mana-Sp0	1.1014	2.61321
317	GalNAca1-3(Fuca1-2)Galb1-3GlcNAcb-Sp0	7.98452	3.35893
318	GalNAca1-3(Fuca1-2)Galb1-3GlcNAcb1-6GalNAca-Sp14	6.9021	11.8459
319	GalNAca1-3(Fuca1-2)Galb1-3GlcNAcb1-3GalNAc-Sp14	20.5571	2.65627
320	GalNAca1-3(Fuca1-2)Galb1-3GlcNAcb1-2Mana1-6(GalNAca1-3(Fuca1-2)Galb1-3GlcNAcb1-2Mana1-3)Manb1-4GlcNAcb1-4GlcNAcb-Sp20	6.1049	8.26262
321	GalNAca1-3(Fuca1-2)Galb1-3GlcNAcb1-2Mana1-6(GalNAca1-3(Fuca1-2)Galb1-3GlcNAcb1-2Mana1-3)Manb1-4GlcNAcb1-4(Fuca1-6)GlcNAcb-Sp22	11.8392	3.01127
322	GalNAca1-3(Fuca1-2)Galb1-3GalNAcb1-3Gala1-4Galb1-4Glc-Sp21	7.6269	5.33411
323	GalNAca1-3(Fuca1-2)Galb1-3GalNAca1-3(Fuca1-2)Galb1-4GlcNAcb-Sp0	10.3552	5.36428
324	Galb-Sp8	14.473	5.35526
325	Galb1-6Galb-Sp10	8.40607	6.174
326	Galb1-4GlcNAcb-Sp8	13.0139	9.35121
327	Galb1-4GlcNAcb-Sp23	12.1294	9.24929
328	Galb1-4GlcNAcb-Sp0	6.11628	7.98535
329	Galb1-4GlcNAcb1-6GalNAc-Sp14	12.4787	3.86842
330	Galb1-4GlcNAcb1-6GalNAca-Sp8	11.9523	4.93869
331	Galb1-4GlcNAcb1-6Galb1-4GlcNAcb-Sp0	12.6667	9.62888
332	Galb1-4GlcNAcb1-6(Neu5Aca2-6Galb1-3GlcNAcb1-3)Galb1-4Glc-Sp21	11.389	6.95592
333	Galb1-4GlcNAcb1-6(Galb1-4GlcNAcb1-3)GalNAc-Sp14	22.5977	10.1928
334	Galb1-4GlcNAcb1-6(Galb1-4GlcNAcb1-3)GalNAca-Sp8	10.0003	1.48958
335	Galb1-4GlcNAcb1-6(Galb1-4GlcNAcb1-3)Galb1-4GlcNAc-Sp0	11.1856	20.563
336	Galb1-4GlcNAcb1-6(Galb1-4GlcNAcb1-2)Mana1-6(GlcNAcb1-4)Galb1-4GlcNAcb1-4(Gal b1-4GlcNAcb1-2)Mana1-3)Manb1-4GlcNAcb1-4(Fuca1-6)GlcNAc-Sp21	3.36808	8.44718
337	Galb1-4GlcNAcb1-6(Galb1-4GlcNAcb1-2)Mana1-6(GlcNAcb1-4)(Galb1-4GlcNAcb1-4(Galb1-4GlcNAcb1-2)Mana1-3)Manb1-4GlcNAcb1-4GlcNAc-Sp21	6.7339	3.55398
338	Galb1-4GlcNAcb1-6(Galb1-4GlcNAcb1-2)Mana1-6(GlcNAcb1-4)(Galb1-4GlcNAcb1-2Mana1-3)Manb1-4GlcNAcb1-4GlcNAc-Sp21	20.9035	9.38539
339	Galb1-4GlcNAcb1-6(Galb1-4GlcNAcb1-2)Mana1-6(Galb1-4GlcNAcb1-4(Galb1-4GlcNAcb1-2)Mana1-3)Manb1-4GlcNAcb1-4GlcNAcb-Sp21	5.23658	3.71719
340	Galb1-4GlcNAcb1-6(Galb1-4GlcNAcb1-2)Mana1-6(Galb1-4GlcNAcb1-2Mana1-3)Manb1-4GlcNAcb1-4GlcNAcb-Sp19	6.10493	5.03891
341	Galb1-4GlcNAcb1-6(Galb1-4GlcNAcb1-2)Mana1-6(Galb1-4GlcNAcb1-2Mana1-3)Manb1-4GlcNAcb1-4(Fuca1-6)GlcNAcb-Sp24	3.75565	6.06536
342	Galb1-4GlcNAcb1-6(Galb1-3)GalNAc-Sp14	-1.43567	1.78771
343	Galb1-4GlcNAcb1-6(Galb1-3)GalNAca-Sp8	3.1535	6.50787
344	Galb1-4GlcNAcb1-6(Fuca1-4(Fuca1-2Galb1-3)GlcNAcb1-3)Galb1-4Glc-Sp21	-2.7064	2.75589
345	Galb1-4GlcNAcb1-6(Fuca1-2Galb1-3GlcNAcb1-3)Galb1-4Glc-Sp21	13.8945	8.296
346	Galb1-4GlcNAcb1-3GalNAc-Sp14	11.7951	10.0842
347	Galb1-4GlcNAcb1-3GalNAca-Sp8	4.78755	6.57943
348	Galb1-4GlcNAcb1-3Galb1-4GlcNAcb-Sp0	11.3833	7.94749
349	Galb1-4GlcNAcb1-3Galb1-4GlcNAcb1-6(Galb1-4GlcNAcb1-3Galb1-4GlcNAcb1-3)GalNAca-Sp14	12.9428	5.34126
350	Galb1-4GlcNAcb1-3Galb1-4GlcNAcb1-6(Galb1-4GlcNAcb1-3Galb1-4GlcNAcb1-2)Mana1-6(Galb1-4GlcNAcb1-3Galb1-4GlcNAcb1-2Mana1-3)Mana1-4GlcNAcb1-4GlcNAc-Sp24	57.5724	17.7975
351	Galb1-4GlcNAcb1-3Galb1-4GlcNAcb1-6(Galb1-4GlcNAcb1-3Galb1-4GlcNAb1-2)Mana1-6(Galb1-4GlcNAcb1-3Galb1-4GlcNAcb1-2Mana1-3)Manb1-4GlcNAcb1-4(Fuca1-6)GlcNAcb-Sp24	24.8479	16.8039
352	Galb1-4GlcNAcb1-3Galb1-4GlcNAcb1-6(Galb1-3)GalNAca-Sp14	15.929	12.9533
353	Galb1-4GlcNAcb1-3Galb1-4GlcNAcb1-3GalNAca-Sp14	5.77172	11.1312
354	Galb1-4GlcNAcb1-3Galb1-4GlcNAcb1-3Galb1-4GlcNAcb-Sp0	11.9889	7.51112
355	Galb1-4GlcNAcb1-3Galb1-4GlcNAcb1-3Galb1-4GlcNAcb1-6(Galb1-4GlcNAcb1-3Galb1-4GlcNAcb1-3Galb1-4GlcNAb1-2)Mana1-6(Galb1-4GlcNAcb1-3Galb1-4GlcNAcb1-3Galb1-4GlcNAcb1-2Mana1-3)Manb1-4GlcNAcb1-4(Fuca1-6)GlcNAcb-Sp24	29.2613	12.4375
356	Galb1-4GlcNAcb1-3Galb1-4GlcNAcb1-3Galb1-4GlcNAcb1-3Galb1-4GlcNAcb1-6(Galb1-4GlcNAcb1-3Galb1-4GlcNAcb1-3Galb1-4GlcNAcb1-3Galb1-4GlcNAb1-2)Mana1-6(Galb1-4GlcNAcb1-3Galb1-4GlcNAcb1-3Galb1-4GlcNAcb1-3Galb1-4GlcNAcb1-2Mana1-3)Manb1-4GlcNAcb1-4(Fuca1-6)GlcNAcb-Sp24	17.5671	10.2394
357	Galb1-4GlcNAcb1-3Galb1-4GlcNAcb1-3Galb1-4GlcNAcb1-3Galb1-4GlcNAcb1-3Galb1-4GlcNAcb1-6(Galb1-4GlcNAcb1-3Galb1-4GlcNAcb1-3Galb1-4GlcNAcb1-3Galb1-4GlcNAcb1-3Galb1-4GlcNAb1-2)Mana1-6(Galb1-4GlcNAcb1-3Galb1-4GlcNAcb1-3Galb1-4GlcNAcb1-3Galb1-4GlcNAcb1-3Galb1-4GlcNAcb1-2Mana1-3)Manb1-4GlcNAcb1-4(Fuca1-6)GlcNAcb-Sp24	14.4697	8.02113
358	Galb1-4GlcNAcb1-3Galb1-4GlcNAcb1-3Galb1-4GlcNAcb1-3Galb1-4GlcNAcb1-3Galb1-4GlcNAcb1-3Galb1-4GlcNAcb1-2Mana1-6(Galb1-4GlcNAcb1-3Galb1-4GlcNAcb1-3Galb1-4GlcNAcb1-3Galb1-4GlcNAcb1-3Galb1-4GlcNAcb1-3Galb1-4GlcNAcb1-2Mana1-3)Manb1-4GlcNAcb1-4GlcNAcb-Sp25	8.89773	3.4835
359	Galb1-4GlcNAcb1-3Galb1-4GlcNAcb1-3Galb1-4GlcNAcb1-3Galb1-4GlcNAcb1-3Galb1-4GlcNAcb1-2Mana1-6(Galb1-4GlcNAcb1-3Galb1-4GlcNAcb1-3Galb1-4GlcNAcb1-3Galb1-4GlcNAcb1-3Galb1-4GlcNAcb1-2Mana1-3)Manb1-4GlcNAcb1-4GlcNAcb-Sp25	7.31593	8.94209
360	Galb1-4GlcNAcb1-3Galb1-4GlcNAcb1-3Galb1-4GlcNAcb1-3Galb1-4GlcNAcb1-3Galb1-4GlcNAcb1-2Mana1-6(Galb1-4GlcNAcb1-3Galb1-4GlcNAcb1-3Galb1-4GlcNAcb1-3Galb1-4GlcNAcb1-3Galb1-4GlcNAcb1-2Mana1-3)Manb1-4GlcNAcb1-4(Fuca1-6)GlcNAcb-Sp19	10.9678	9.20228
361	Galb1-4GlcNAcb1-3Galb1-4GlcNAcb1-3Galb1-4GlcNAcb1-3Galb1-4GlcNAcb1-2Mana1-6(Galb1-4GlcNAcb1-3Galb1-4GlcNAcb1-3Galb1-4GlcNAcb1-3Galb1-4GlcNAcb1-2Mana1-3)Manb1-4GlcNAcb1-4GlcNAcb-Sp25	26.5764	14.9958
362	Galb1-4GlcNAcb1-3Galb1-4GlcNAcb1-3Galb1-4GlcNAcb1-3Galb1-4GlcNAcb1-2Mana1-6(Galb1-4GlcNAcb1-3Galb1-4GlcNAcb1-3Galb1-4GlcNAcb1-3Galb1-4GlcNAcb1-2Mana1-3)Manb1-4GlcNAcb1-4(Fuca1-6)GlcNAcb-Sp24	18.1976	11.8148
363	Galb1-4GlcNAcb1-3Galb1-4GlcNAcb1-3Galb1-4GlcNAcb1-2Mana1-6(Galb1-4GlcNAcb1-3Galb1-4GlcNAcb1-3Galb1-4GlcNAcb1-2Mana1-3)Manb1-4GlcNAcb1-4GlcNAcb-Sp24	7.59183	6.32737
364	Galb1-4GlcNAcb1-3Galb1-4GlcNAcb1-3Galb1-4GlcNAcb1-2Mana1-6(Galb1-4GlcNAcb1-3Galb1-4GlcNAcb1-3Galb1-4GlcNAcb1-2Mana1-3)Manb1-4GlcNAcb1-4GlcNAcb-Sp12	31.9206	12.6983
365	Galb1-4GlcNAcb1-3Galb1-4GlcNAcb1-3Galb1-4GlcNAcb1-2Mana1-6(Galb1-4GlcNAcb1-3Galb1-4GlcNAcb1-3Galb1-4GlcNAcb1-2Mana1-3)Manb1-4GlcNAcb1-4(Fuca1-6)GlcNAcb-Sp24	8.35515	5.68866
366	Galb1-4GlcNAcb1-3Galb1-4GlcNAcb1-2Mana1-6(Galb1-4GlcNAcb1-3Galb1-4GlcNAcb1-2Mana1-3)Manb1-4GlcNAcb1-4GlcNAcb-Sp24	12.083	6.8734
367	Galb1-4GlcNAcb1-3Galb1-4GlcNAcb1-2Mana1-6(Galb1-4GlcNAcb1-3Galb1-4GlcNAcb1-2Mana1-3)Manb1-4GlcNAcb1-4GlcNAcb-Sp12	74.306	21.6408
368	Galb1-4GlcNAcb1-3Galb1-4GlcNAcb1-2Mana1-6(Galb1-4GlcNAcb1-3Galb1-4GlcNAcb1-2Mana1-3)Manb1-4GlcNAcb1-4(Fuca1-6)GlcNAcb-Sp24	16.3754	11.1328
369	Galb1-4GlcNAcb1-3Galb1-4Glcb-Sp8	12.4537	8.44787
370	Galb1-4GlcNAcb1-3Galb1-4Glcb-Sp0	18.81	16.0015
371	Galb1-4GlcNAcb1-3Galb1-4(Fuca1-3)GlcNAcb1-3Galb1-4(Fuca1-3)GlcNAcb-Sp0	12.9861	11.998
372	Galb1-4GlcNAcb1-3Galb1-3GlcNAcb-Sp0	8.594	8.79966
373	Galb1-4GlcNAcb1-3Galb1-3GalNAca-Sp14	3.3395	5.92234
374	Galb1-4GlcNAcb1-2Mana-Sp0	8.39822	3.63121
375	Galb1-4GlcNAcb1-2Mana1-6Manb1-4GlcNAcb1-4GlcNAc-Sp12	10.7865	8.39523
376	Galb1-4GlcNAcb1-2Mana1-6(Neu5Aca2-6Galb1-4GlcNAcb1-2Mana1-3)Manb1-4GlcNAcb1-4GlcNAcb-Sp12	13.6807	10.7109
377	Galb1-4GlcNAcb1-2Mana1-6(Mana1-3)Manb1-4GlcNAcb1-4GlcNAcb-Sp12	10.9283	6.85258
378	Galb1-4GlcNAcb1-2Mana1-6(GlcNAcb1-4)(Galb1-4GlcNAcb1-4(Galb1-4GlcNAcb1-2)Mana1-3)Manb1-4GlcNAcb1-4GlcNAc-Sp21	12.2051	6.29477
379	Galb1-4GlcNAcb1-2Mana1-6(GlcNAcb1-4)(Galb1-4GlcNAcb1-2Mana1-3)Manb1-4GlcNAcb1-4GlcNAc-Sp21	10.9594	7.62617
380	Galb1-4GlcNAcb1-2Mana1-6(GlcNAcb1-2Mana1-3)Manb1-4GlcNAcb1-4GlcNAc-Sp12	10.3692	4.59145
381	Galb1-4GlcNAcb1-2Mana1-6(Galb1-4GlcNAcb1-4(Galb1-4GlcNAcb1-2)Mana1-3)Manb1-4GlcNAcb1-4GlcNAc-Sp21	24.4572	21.036
382	Galb1-4GlcNAcb1-2Mana1-6(Galb1-4GlcNAcb1-2Mana1-3)Manb1-4GlcNAcb1-4GlcNAcb-Sp12	12.8874	16.2639
383	Galb1-4GlcNAcb1-2Mana1-6(Galb1-4GlcNAcb1-2Mana1-3)Manb1-4GlcNAcb1-4(Fuca1-6)GlcNAcb-Sp22	20.3374	13.4225
384	Galb1-4GlcNAcb1-2Mana1-3Manb1-4GlcNAcb1-4GlcNAc-Sp12	6.24672	1.81678
385	Galb1-4GlcNAcb1-2 Mana1-6(GlcNAcb1-4)(Galb1-4GlcNAcb1-2Mana1-3)Manb1-4GlcNAcb1-4(Fuca1-6)GlcNAc-Sp21	6.0229	7.69947
386	Galb1-4GlcNAcb1-2 Mana1-6(Galb1-4GlcNAcb1-4)(Galb1-4GlcNAcb1-2Mana1-3)Manb1-4GlcNAcb1-4(Fuca1-6)GlcNAc-Sp21	3.34448	8.02998
387	Galb1-4GlcNAca1-6Galb1-4GlcNAcb-Sp0	4.4682	5.29303
388	Galb1-4Glcb-Sp8	11.9947	5.44487
389	Galb1-4Glcb-Sp0	20.8701	8.67004
390	Galb1-4GalNAcb1-3(Fuca1-2)Galb1-4GlcNAcb-Sp8	-0.7784	7.82294
391	Galb1-4GalNAca1-3(Fuca1-2)Galb1-4GlcNAcb-Sp8	3.98542	5.80402
392	Galb1-4Galb-Sp10	14.9437	8.16534
393	Galb1-4(Fuca1-3)GlcNAcb-Sp8	7.61695	5.25405
394	Galb1-4(Fuca1-3)GlcNAcb-Sp0	10.2533	7.36122
395	Galb1-4(Fuca1-3)GlcNAcb1-6GalNAc-Sp14	5.56745	6.29121
396	Galb1-4(Fuca1-3)GlcNAcb1-6(Neu5Aca2-6(Neu5Aca2-3Galb1-3)GlcNAcb1-3)Galb1-4Glc-Sp21	14.6119	9.23326
397	Galb1-4(Fuca1-3)GlcNAcb1-6(Galb1-3GlcNAcb1-3)Galb1-4Glc-Sp21	4.61773	4.4953
398	Galb1-4(Fuca1-3)GlcNAcb1-6(Fuca1-4(Fuca1-2Galb1-3)GlcNAcb1-3)Galb1-4Glc-Sp21	10.2957	7.32684
399	Galb1-4(Fuca1-3)GlcNAcb1-6(Fuca1-2Galb1-4GlcNAcb1-3)Galb1-4Glc-Sp21	21.249	6.44146
400	Galb1-4(Fuca1-3)GlcNAcb1-3GalNAca-Sp14	11.6857	12.2458
401	Galb1-4(Fuca1-3)GlcNAcb1-3Galb1-4(Fuca1-3)GlcNAcb-Sp0	23.4959	9.27052
402	Galb1-4(Fuca1-3)GlcNAcb1-3Galb1-4(Fuca1-3)GlcNAcb1-3Galb1-4(Fuca1-3)GlcNAcb-Sp0	19.2456	15.5451
403	Galb1-4(Fuca1-3)GlcNAcb1-3Galb1-3(Fuca1-4)GlcNAcb-Sp0	16.1936	8.53898
404	Galb1-4(Fuca1-3)GlcNAcb1-2Mana-Sp0	-0.8785	8.46735
405	Galb1-4(Fuca1-3)GlcNAcb1-2Mana1-6(Galb1-4(Fuca1-3)GlcNAcb1-2Mana1-3)Manb1-4GlcNAcb1-4GlcNAcb-Sp20	9.47862	7.91689
406	Galb1-4(Fuca1-3)GlcNAcb1-2Mana1-6(Galb1-4(Fuca1-3)GlcNAcb1-2Mana1-3)Manb1-4GlcNAcb1-4(Fuca1-6)GlcNAcb-Sp22	17.7224	2.61343
407	Galb1-4(Fuca1-3)(6S)GlcNAcb-Sp0	8.07995	1.0348
408	Galb1-4(Fuca1-3)(6S)Glcb-Sp0	11.6638	6.19126
409	Galb1-4(6S)Glcb-Sp8	18.1629	5.18688
410	Galb1-4(6S)Glcb-Sp0	14.9044	6.11898
411	Galb1-4(6P)GlcNAcb-Sp0	7.394	14.868
412	Galb1-3GlcNAcb-Sp8	13.234	11.6648
413	Galb1-3GlcNAcb-Sp0	5.31307	6.55317
414	Galb1-3GlcNAcb1-6GalNAca-Sp14	14.9549	6.90877
415	Galb1-3GlcNAcb1-6Galb1-4GlcNAcb-Sp0	12.3551	10.4828
416	Galb1-3GlcNAcb1-6(Galb1-3GlcNAcb1-2)Mana1-6(Galb1-3GlcNAcb1-2Mana1-3)Manb1-4GlcNAcb1-4GlcNAcb-Sp19	7.89605	5.79902
417	Galb1-3GlcNAcb1-6(Galb1-3)GalNAc-Sp14	14.8182	2.22861
418	Galb1-3GlcNAcb1-3GalNAca-Sp14	10.2936	4.99293
419	Galb1-3GlcNAcb1-3Galb1-4GlcNAcb-Sp0	3.64245	9.0587
420	Galb1-3GlcNAcb1-3Galb1-4GlcNAcb1-6(Galb1-3GlcNAcb1-3Galb1-4GlcNAb1-2)Mana1-6(Galb1-3GlcNAcb1-3Galb1-4GlcNAcb1-2Mana1-3)Manb1-4GlcNAcb1-4(Fuca1-6)GlcNAcb-Sp24	20.6975	11.5207
421	Galb1-3GlcNAcb1-3Galb1-4GlcNAcb1-6(Galb1-3GlcNAcb1-3)Galb1-4Glcb-Sp0	10.2495	9.94762
422	Galb1-3GlcNAcb1-3Galb1-4GlcNAcb1-3Galb1-4GlcNAcb1-6(Galb1-3GlcNAcb1-3Galb1-4GlcNAcb1-3Galb1-4GlcNAb1-2)Mana1-6(Galb1-3GlcNAcb1-3Galb1-4GlcNAcb1-3Galb1-4GlcNAcb1-2Mana1-3)Manb1-4GlcNAcb1-4(Fuca1-6)GlcNAcb-Sp24	23.5242	6.25212
423	Galb1-3GlcNAcb1-3Galb1-4GlcNAcb1-2Mana1-6(Galb1-3GlcNAcb1-3Galb1-4GlcNAcb1-2Mana1-3)Manb1-4GlcNAcb1-4GlcNAc-Sp25	0.255325	6.07977
424	Galb1-3GlcNAcb1-3Galb1-4Glcb-Sp10	3.1569	4.93732
425	Galb1-3GlcNAcb1-3Galb1-4(Fuca1-3)GlcNAcb-Sp0	7.75555	5.72051
426	Galb1-3GlcNAcb1-3Galb1-4(Fuca1-3)GlcNAcb1-6(Galb1-3GlcNAcb1-3)Galb1-4Glc-Sp21	4.42267	6.87298
427	Galb1-3GlcNAcb1-3Galb1-3GlcNAcb-Sp0	7.30687	9.12086
428	Galb1-3GlcNAcb1-2Mana1-6(GlcNAcb1-4)(Galb1-3GlcNAcb1-2Mana1-3)Manb1-4GlcNAcb1-4GlcNAcb-Sp21	14.1546	8.41616
429	Galb1-3GlcNAcb1-2Mana1-6(Galb1-3GlcNAcb1-2Mana1-3)Manb1-4GlcNAcb1-4GlcNAcb-Sp19	30.6524	4.20264
430	Galb1-3GlcNAcb1-2Mana1-6(Galb1-3GlcNAcb1-2Mana1-3)Manb1-4GlcNAcb1-4(Fuca1-6)GlcNAcb-Sp22	8.45187	4.68247
431	Galb1-3GlcNAca1-6Galb1-4GlcNAcb-Sp0	8.81925	3.71826
432	Galb1-3GlcNAca1-3Galb1-4GlcNAcb-Sp8	14.3671	7.48942
433	Galb1-3GalNAcb-Sp8	1.67292	2.57189
434	Galb1-3GalNAcb1-4Galb1-4Glcb-Sp8	10.8898	10.8562
435	Galb1-3GalNAcb1-4(Neu5Aca2-8Neu5Aca2-8Neu5Aca2-3)Galb1-4Glcb-Sp21	2.41403	10.4499
436	Galb1-3GalNAcb1-4(Neu5Aca2-8Neu5Aca2-3)Galb1-4Glcb-Sp0	13.2086	8.12952
437	Galb1-3GalNAcb1-4(Neu5Aca2-3)Galb1-4Glcb-Sp0	7.72093	4.75399
438	Galb1-3GalNAcb1-3Gal-Sp21	0.650425	6.25774
439	Galb1-3GalNAcb1-3Gala1-4Galb1-4Glcb-Sp0	18.745	7.04741
440	Galb1-3GalNAca-Sp8	1.72792	7.43929
441	Galb1-3GalNAca-Sp16	12.4	7.10445
442	Galb1-3GalNAca-Sp14	5.24117	4.37103
443	Galb1-3GalNAca1-3(Fuca1-2)Galb1-4Glc-Sp0	23.3966	7.88546
444	Galb1-3GalNAca1-3(Fuca1-2)Galb1-4GlcNAc-Sp0	9.7829	5.37534
445	Galb1-3Galb-Sp8	23.261	16.2237
446	Galb1-3Galb1-4GlcNAcb-Sp8	6.87162	5.99394
447	Galb1-3(Fuca1-4)GlcNAc-Sp8	22.9059	15.4085
448	Galb1-3(Fuca1-4)GlcNAc-Sp0	1.14645	4.07315
449	Galb1-3(Fuca1-4)GlcNAcb1-6GalNAca-Sp14	12.7481	7.40727
450	Galb1-3(Fuca1-4)GlcNAcb1-3Galb1-4(Fuca1-3)GlcNAcb-Sp0	12.3582	9.01903
451	Galb1-3(Fuca1-4)GlcNAcb1-3Galb1-3(Fuca1-4)GlcNAcb-Sp0	5.94865	4.38193
452	Galb1-3(6S)GlcNAcb-Sp8	-1.31382	5.42936
453	Galb1-2Galb-Sp8	29.4769	12.193
454	Gala-Sp8	2.931	3.59531
455	Gala1-6Glcb-Sp8	3.2689	2.56886
456	Gala1-4GlcNAcb-Sp8	9.43835	9.47074
457	Gala1-4Galb1-4GlcNAcb-Sp8	11.5641	8.93036
458	Gala1-4Galb1-4GlcNAcb-Sp0	7.9708	6.43595
459	Gala1-4Galb1-4GlcNAcb1-3Galb1-4Glcb-Sp0	15.0991	10.3608
460	Gala1-4Galb1-4GlcNAcb1-2Mana1-6(Gala1-4Galb1-4GlcNAcb1-2Mana1-3)Manb1-4GlcNAcb1-4GlcNAcb-Sp24	13.9232	4.46579
461	Gala1-4Galb1-4Glcb-Sp0	9.20625	2.2897
462	Gala1-4Galb1-3GlcNAcb1-2Mana1-6(Gala1-4Galb1-3GlcNAcb1-2Mana1-3)Manb1-4GlcNAcb1-4GlcNAcb-Sp19	7.09552	6.13553
463	Gala1-4(Gala1-3)Galb1-4GlcNAcb-Sp8	20.7736	3.86794
464	Gala1-4(Fuca1-2)Galb1-4GlcNAcb-Sp8	5.08667	7.75163
465	Gala1-3GalNAcb-Sp8	3.2126	3.56834
466	Gala1-3GalNAca-Sp8	5.47578	7.91795
467	Gala1-3GalNAca-Sp16	6.98198	4.02253
468	Gala1-3Galb-Sp8	18.1745	2.53512
469	Gala1-3Galb1-4Glc-Sp10	8.28083	9.78554
470	Gala1-3Galb1-4GlcNAcb-Sp8	6.33298	7.82347
471	Gala1-3Galb1-4GlcNAcb1-6GalNAca-Sp14	17.3792	12.4139
472	Gala1-3Galb1-4GlcNAcb1-3GalNAca-Sp14	5.96165	2.75848
473	Gala1-3Galb1-4GlcNAcb1-2Mana-Sp0	8.9639	12.392
474	Gala1-3Galb1-4GlcNAcb1-2Mana1-6(Gala1-3Galb1-4GlcNAcb1-2Mana1-3)Manb1-4GlcNAcb1-4GlcNAc-Sp24	4.09232	4.91558
475	Gala1-3Galb1-4GlcNAcb1-2Mana1-6(Gala1-3Galb1-4GlcNAcb1-2Mana1-3)Manb1-4GlcNAcb1-4GlcNAcb-Sp20	16.4494	7.91482
476	Gala1-3Galb1-4Glcb-Sp0	22.3052	2.01267
477	Gala1-3Galb1-4(Fuca1-3)GlcNAcb-Sp8	10.1376	17.8169
478	Gala1-3Galb1-4(Fuca1-3)GlcNAcb1-2Mana1-6(Gala1-3Galb1-4(Fuca1-3)GlcNAcb1-2Mana1-3)Manb1-4GlcNAcb1-4GlcNAcb-Sp20	26.466	4.89862
479	Gala1-3Galb1-3GlcNAcb-Sp0	8.6653	6.70179
480	Gala1-3Galb1-3GlcNAcb1-6GalNAca-Sp14	16.5408	9.07277
481	Gala1-3Galb1-3GlcNAcb1-3GalNAc-Sp14	7.4966	6.38007
482	Gala1-3Galb1-3GlcNAcb1-2Mana-Sp0	17.0828	4.00618
483	Gala1-3Galb1-3GlcNAcb1-2Mana1-6(Gala1-3Galb1-3GlcNAcb1-2Mana1-3)Manb1-4GlcNAcb1-4GlcNAc-Sp19	24.033	4.23864
484	Gala1-3Galb1-3(Fuca1-4)GlcNAcb1-2Mana1-6(Gala1-3Galb1-3(Fuca1-4)GlcNAcb1-2Mana1-3)Manb1-4GlcNAcb1-4GlcNAc-Sp19	16.3523	10.0285
485	Gala1-3(Fuca1-2)Galb-Sp8	8.161	13.4743
486	Gala1-3(Fuca1-2)Galb-Sp18	8.7178	3.57861
487	Gala1-3(Fuca1-2)Galb1-4GlcNAc-Sp0	16.525	6.76691
488	Gala1-3(Fuca1-2)Galb1-4GlcNAcb1-6GalNAca-Sp14	7.42973	5.16031
489	Gala1-3(Fuca1-2)Galb1-4GlcNAcb1-6(Gala1-3(Fuca1-2)Galb1-4GlcNAcb1-3)GalNAc-Sp14	8.95063	3.09541
490	Gala1-3(Fuca1-2)Galb1-4GlcNAcb1-3GalNAca-Sp14	9.24838	2.9719
491	Gala1-3(Fuca1-2)Galb1-4GlcNAcb1-2Mana-Sp0	8.19772	4.29203
492	Gala1-3(Fuca1-2)Galb1-4GlcNAcb1-2Mana1-6(Gala1-3(Fuca1-2)Galb1-4GlcNAcb1-2Mana1-3)Manb1-4GlcNAcb1-4GlcNAcb-Sp20	24.7876	8.79516
493	Gala1-3(Fuca1-2)Galb1-4GlcNAcb1-2Mana1-6(Gala1-3(Fuca1-2)Galb1-4GlcNAcb1-2Mana1-3)Manb1-4GlcNAcb1-4(Fuca1-6)GlcNAcb-Sp22	14.9405	9.88254
494	Gala1-3(Fuca1-2)Galb1-4Glcb-Sp0	6.62642	4.42797
495	Gala1-3(Fuca1-2)Galb1-4(Fuca1-3)GlcNAcb-Sp8	23.5726	17.9599
496	Gala1-3(Fuca1-2)Galb1-4(Fuca1-3)GlcNAcb-Sp0	7.8716	7.55709
497	Gala1-3(Fuca1-2)Galb1-4(Fuca1-3)GlcNAcb1-3GalNAc-Sp14	8.0574	4.42268
498	Gala1-3(Fuca1-2)Galb1-4(Fuca1-3)Glcb-Sp21	3.89647	3.68143
499	Gala1-3(Fuca1-2)Galb1-3GlcNAcb-Sp8	3.44548	5.10512
500	Gala1-3(Fuca1-2)Galb1-3GlcNAcb-Sp0	9.65023	8.41071
501	Gala1-3(Fuca1-2)Galb1-3GlcNAcb1-6GalNAc-Sp14	11.5042	9.0019
502	Gala1-3(Fuca1-2)Galb1-3GlcNAcb1-3GalNAc-Sp14	16.7397	4.17304
503	Gala1-3(Fuca1-2)Galb1-3GlcNAcb1-2Mana1-6(Gala1-3(Fuca1-2)Galb1-3GlcNAcb1-2Mana1-3)Manb1-4GlcNAcb1-4GlcNAcb-Sp20	-8.439	6.66399
504	Gala1-3(Fuca1-2)Galb1-3GlcNAcb1-2Mana1-6(Gala1-3(Fuca1-2)Galb1-3GlcNAcb1-2Mana1-3)Manb1-4GlcNAcb1-4(Fuca1-6)GlcNAcb-Sp22	16.9494	7.79849
505	Gala1-3(Fuca1-2)Galb1-3GalNAcb-Sp8	4.7167	7.87033
506	Gala1-3(Fuca1-2)Galb1-3GalNAcb1-3Gala1-4Galb1-4Glc-Sp21	9.22405	17.0993
507	Gala1-3(Fuca1-2)Galb1-3GalNAca-Sp8	17.1772	9.44572
508	Gala1-2Galb-Sp8	9.84987	13.9674
509	Fucb1-3GlcNAcb-Sp8	12.344	13.1525
510	Fuca-Sp9	10.8736	5.08746
511	Fuca-Sp8	19.6928	6.01887
512	Fuca1-4GlcNAcb-Sp8	12.9397	8.34195
513	Fuca1-4(Galb1-3)GlcNAcb-Sp8	5.36547	6.01837
514	Fuca1-4(Galb1-3)GlcNAcb1-2Mana1-6(Fuca1-4(Galb1-3)GlcNAcb1-2Mana1-3)Manb1-4GlcNAcb1-4(Fuca1-6)GlcNAcb-Sp22	11.0467	7.06717
515	Fuca1-4(Galb1-3)GlcNAcb1-2 Mana-Sp0	14.8143	3.48868
516	Fuca1-4(Fuca1-2Galb1-3)GlcNAcb1-2Mana1-3(Fuca1-4(Fuca1-2Galb1-3)GlcNAcb1-2Mana1-3)Manb1-4GlcNAcb1-4GlcNAcb-Sp19	26.6652	17.2025
517	Fuca1-3GlcNAcb-Sp8	8.02955	8.07264
518	Fuca1-3GlcNAcb1-6(Galb1-4GlcNAcb1-3)Galb1-4Glc-Sp21	1.85455	1.55989
519	Fuca1-2Galb-Sp8	8.25217	6.75801
520	Fuca1-2Galb1-4GlcNAcb-Sp8	5.88187	13.4881
521	Fuca1-2Galb1-4GlcNAcb-Sp0	5.92363	5.12662
522	Fuca1-2Galb1-4GlcNAcb1-6GalNAca-Sp14	13.7876	5.36234
523	Fuca1-2Galb1-4GlcNAcb1-6(Fuca1-2Galb1-4GlcNAcb1-3)GalNAc-Sp14	9.29858	6.10574
524	Fuca1-2Galb1-4GlcNAcb1-3GalNAca-Sp14	10.267	7.62346
525	Fuca1-2Galb1-4GlcNAcb1-3Galb1-4GlcNAcb-Sp0	10.8708	14.2814
526	Fuca1-2Galb1-4GlcNAcb1-3Galb1-4GlcNAcb1-3Galb1-4GlcNAcb-Sp0	28.0273	8.57077
527	Fuca1-2Galb1-4GlcNAcb1-3Galb1-4GlcNAcb1-2Mana1-6(Fuca1-2Galb1-4GlcNAcb1-3Galb1-4GlcNAcb1-2Mana1-3)Manb1-4GlcNAcb1-4GlcNAcb-Sp24	9.33568	3.03229
528	Fuca1-2Galb1-4GlcNAcb1-2Mana-Sp0	12.7072	8.06618
529	Fuca1-2Galb1-4GlcNAcb1-2Mana1-6(Fuca1-2Galb1-4GlcNAcb1-2Mana1-3)Manb1-4GlcNAcb1-4GlcNAcb-Sp20	14.1586	1.80681
530	Fuca1-2Galb1-4GlcNAcb1-2Mana1-6(Fuca1-2Galb1-4GlcNAcb1-2Mana1-3)Manb1-4GlcNAcb1-4(Fuca1-6)GlcNAcb-Sp22	9.69262	1.24105
531	Fuca1-2Galb1-4Glcb-Sp0	2.6433	5.12473
532	Fuca1-2Galb1-4(Fuca1-3)GlcNAcb-Sp8	10.2758	9.22505
533	Fuca1-2Galb1-4(Fuca1-3)GlcNAcb-Sp0	20.2151	15.621
534	Fuca1-2Galb1-4(Fuca1-3)GlcNAcb1-3GalNAca-Sp14	14.764	10.7569
535	Fuca1-2Galb1-4(Fuca1-3)GlcNAcb1-3Galb1-4(Fuca1-3)GlcNAcb-Sp0	17.6367	4.6556
536	Fuca1-2Galb1-4(Fuca1-3)GlcNAcb1-3Galb1-4(Fuca1-3)GlcNAcb1-3Galb1-4(Fuca1-3)GlcNAcb-Sp0	29.9726	19.56
537	Fuca1-2Galb1-4(Fuca1-3)GlcNAcb1-2Mana1-6(Fuca1-2Galb1-4(Fuca1-3)GlcNAcb1-4(Fuca1-2Galb1-4(Fuca1-3)GlcNAcb1-2)Mana1-3)Manb1-4GlcNAcb1-4GlcNAcb-Sp12	18.4967	9.57903
538	Fuca1-2Galb1-4(Fuca1-3)GlcNAcb1-2Mana1-6(Fuca1-2Galb1-4(Fuca1-3)GlcNAcb1-2Mana1-3)Manb1-4GlcNAcb1-4GlcNAb-Sp20	22.5409	5.60842
539	Fuca1-2Galb1-4(Fuca1-3)GlcNAcb1-2Mana1-6(Fuca1-2Galb1-4(Fuca1-3)GlcNAcb1-2Mana1-3)Manb1-4GlcNAcb1-4(Fuca1-6)GlcNAcb-Sp24	10.7582	5.86055
540	Fuca1-2Galb1-4(6S)GlcNAcb-Sp8	10.4661	6.34992
541	Fuca1-2Galb1-4(6S)Glcb-Sp0	8.05127	3.36059
542	Fuca1-2Galb1-4 GlcNAcb1-2Mana1-6(Fuca1-2Galb1-4GlcNAcb1-2(Fuca1-2Galb1-4GlcNAcb1-4)Mana1-3)Manb1-4GlcNAcb1-4GlcNAcb-Sp12	13.2332	6.21917
543	Fuca1-2Galb1-3GlcNAcb-Sp8	27.7862	6.41397
544	Fuca1-2Galb1-3GlcNAcb-Sp0	11.804	4.52343
545	Fuca1-2Galb1-3GlcNAcb1-6(Fuca1-2Galb1-3GlcNAcb1-3)GalNAca-Sp14	5.0042	5.23751
546	Fuca1-2Galb1-3GlcNAcb1-3GalNAc-Sp14	2.96395	4.21019
547	Fuca1-2Galb1-3GlcNAcb1-3Galb1-4Glcb-Sp8	11.6372	14.6818
548	Fuca1-2Galb1-3GlcNAcb1-3Galb1-4Glcb-Sp10	6.15688	5.48594
549	Fuca1-2Galb1-3GlcNAcb1-2Mana1-6(Fuca1-2Galb1-3GlcNAcb1-2Mana1-3)Manb1-4GlcNAcb1-4GlcNAcb-Sp20	14.4586	10.0011
550	Fuca1-2Galb1-3GlcNAcb1-2Mana1-6(Fuca1-2Galb1-3GlcNAcb1-2Mana1-3)Manb1-4GlcNAcb1-4(Fuca1-6)GlcNAcb-Sp22	13.4432	7.67174
551	Fuca1-2Galb1-3GalNAcb1-4(Neu5Aca2-3)Galb1-4Glcb-Sp9	17.4447	7.01567
552	Fuca1-2Galb1-3GalNAcb1-4(Neu5Aca2-3)Galb1-4Glcb-Sp0	20.8069	4.70541
553	Fuca1-2Galb1-3GalNAcb1-3Gala-Sp9	-1.6982	6.65721
554	Fuca1-2Galb1-3GalNAcb1-3Gala1-4Galb1-4Glcb-Sp9	6.30245	4.32461
555	Fuca1-2Galb1-3GalNAca-Sp8	12.6652	13.915
556	Fuca1-2Galb1-3GalNAca-Sp14	8.97785	8.48931
557	Fuca1-2Galb1-3GalNAca1-3(Fuca1-2)Galb1-4GlcNAcb-Sp0	22.1812	5.07998
558	Fuca1-2Galb1-3GalNAca1-3(Fuca1-2)Galb1-4Glcb-Sp0	15.9178	1.73127
559	Fuca1-2Galb1-3(Fuca1-4)GlcNAcb-Sp8	12.7632	9.58145
560	Fuca1-2Galb1-3(Fuca1-4)GlcNAcb1-2Mana1-6(Fuca1-2Galb1-3(Fuca1-4)GlcNAcb1-2Mana1-3)Manb1-4GlcNAcb1-4(Fuca1-6)GlcNAcb1-4(Fuca1-6)GlcNAcb-Sp19	17.1725	9.17459
561	Fuca1-2Galb1-3(6S)GlcNAcb-Sp0	7.16525	4.55576
562	Fuca1-2(6S)Galb1-4GlcNAcb-Sp0	3.2845	4.86267
563	Fuca1-2(6S)Galb1-4Glcb-Sp0	29.249	24.1017
564	Fuca1-2(6S)Galb1-4(6S)Glcb-Sp0	12.0958	3.72575
565	Fuca1-2(6S)Galb1-3GlcNAcb-Sp0	7.04838	7.23949
566	Fuca1-2(6S)Galb1-3(6S)GlcNAcb-Sp0	16.0063	14.4536
567	6S(3S)Galb1-4GlcNAcb-Sp0	23.7357	7.52118
568	6S(3S)Galb1-4(6S)GlcNAcb-Sp0	23.7285	6.89745
569	4S(3S)Galb1-4GlcNAcb-Sp0	-2.00908	0.824834
570	(6S)GlcNAcb-Sp8	4.67778	5.27252
571	(6S)GlcNAcb1-3Galb1-4GlcNAcb-Sp0	5.563	1.22614
572	(6S)GalNAcb1-4GlcNAc-Sp8	8.70685	5.25187
573	(6S)Galb1-4GlcNAcb-Sp8	9.46548	7.56693
574	(6S)Galb1-4Glcb-Sp8	13.5849	8.46377
575	(6S)Galb1-4Glcb-Sp0	8.44132	2.72148
576	(6S)Galb1-4(6S)GlcNAcb-Sp0	9.5456	5.40428
577	(6S)Galb1-4(6S)Glcb-Sp8	20.0441	12.5736
578	(6S)Galb1-3GlcNAcb-Sp0	8.58895	1.82379
579	(6S)Galb1-3(6S)GlcNAc-Sp0	14.3047	7.82271
580	(6S)(4S)GalNAcb1-4GlcNAc-Sp8	15.2487	2.64557
581	(6S)(4S)Galb1-4GlcNAcb-Sp0	14.4665	7.57804
582	(6P)Mana-Sp8	18.494	12.8293
583	(6P)Glcb-Sp10	18.5949	11.9632
584	(6P)Galb1-4GlcNAcb-SP0	0.7095	5.08998
585	(4S)GalNAcb-Sp10	7.88917	8.04571
586	(4S)Galb1-4GlcNAcb-Sp8	4.1403	4.06656
587	(3S)GlcAb1-3Galb1-4GlcNAcb1-3Galb1-4Glc-Sp0	3.0945	6.77731
588	(3S)GlcAb1-3Galb1-4GlcNAcb1-2Mana-Sp0	15.9537	3.16598
589	(3S)GalNAcb1-4GlcNAc-Sp8	11.4048	5.06232
590	(3S)GalNAcb1-4(Fuca1-3)GlcNAcb-Sp8	13.4328	12.3691
591	(3S)GalNAcb1-4(3S)GlcNAc-Sp8	10.8434	4.20914
592	(3S)Galb-Sp8	7.81672	3.80896
593	(3S)Galb1-4GlcNAcb-Sp8	-1.00072	3.50482
594	(3S)Galb1-4GlcNAcb-Sp0	11.4288	14.7629
595	(3S)Galb1-4Glcb-Sp8	14.6114	5.53678
596	(3S)Galb1-4(Fuca1-3)GlcNAc-Sp8	13.6775	2.51486
597	(3S)Galb1-4(Fuca1-3)GlcNAc-Sp0	14.307	17.318
598	(3S)Galb1-4(Fuca1-3)Glcb-Sp0	9.4759	7.27945
599	(3S)Galb1-4(Fuca1-3)(6S)Glc-Sp0	16.0699	10.7827
600	(3S)Galb1-4(Fuca1-3)(6S)GlcNAcb-Sp8	8.586	2.54442
601	(3S)Galb1-4(6S)GlcNAcb-Sp8	24.1277	10.3055
602	(3S)Galb1-4(6S)GlcNAcb-Sp0	14.4237	9.10465
603	(3S)Galb1-4(6S)Glcb-Sp8	16.7448	11.2268
604	(3S)Galb1-4(6S)Glcb-Sp0	3.62765	4.42939
605	(3S)Galb1-3GlcNAcb-Sp8	11.2621	4.2826
606	(3S)Galb1-3GlcNAcb-Sp0	19.9905	14.0228
607	(3S)Galb1-3GalNAca-Sp8	10.3419	5.87438
608	(3S)Galb1-3(Fuca1-4)GlcNAcb-Sp8	15.3737	8.36567
609	(3S)Galb1-3(Fuca1-4)GlcNAcb-Sp0	10.0908	2.72989
610	Galb1-3GlcNAcb1-2Mana-Sp0	6.48025	6.53732
