# Supplementary material for: An Open Receptor-Binding Cavity of Hemagglutinin-Esterase-Fusion Glycoprotein from Newly-Identified Influenza D Virus: Basis for Its Broad Cell Tropism
Source: PLoS Pathog. 2016 Jan 27;12(1):e1005411. doi: 10.1371/journal.ppat.1005411 (PMC4729479; doi:10.1371/journal.ppat.1005411)
Supplement: S2 Table — (XLSX) [file ppat.1005411.s006.xlsx]

## Sheet: Heat map to compare binding 
Structure	IDV HEF-Mut	ICV HEF-Mut	Rank
Neu5,9Ac2α3Galβ4GlcNAcβR1	100	0	100
Neu5Acα3Galβ4GlcNAcβR1	0	0	0
Neu5Gc9Acα3Galβ4GlcNAcβR1	0	0
Neu5Gcα3Galβ4GlcNAcβR1	0	0
Neu5,9Ac2α6Galβ4GlcNAcβR1	10.5372	0
Neu5Acα6Galβ4GlcNAcβR1	0	0
Neu5Gc9Acα6Galβ4GlcNAcβR1	5.74934	0
Neu5Gcα6Galβ4GlcNAcβR1	0	0
Neu5,9Ac2α6GalNAcαR1	31.8694	0
Neu5Acα6GalNAcαR1	0	0
Neu5Gc9Acα6GalNAcαR1	0	0
Neu5Gcα6GalNAcαR1	0	0
Neu5,9Ac2α3GalβR1	18.2325	0
Neu5Acα3GalβR1	0	0
Neu5Gc9Acα3GalβR1	0	0
Neu5Gcα3GalβR1	0	0
Neu5,9Ac2α6GalβR1	17.9902	0
Neu5Acα6GalβR1	0	0
Neu5Gc9Acα6GalβR1	0	0
Neu5Gcα6GalβR1	0	0
Neu5,9Ac2α3Galβ3GalNAcβR1	28.1967	0
Neu5Acα3Galβ3GalNAcβR1	0	0
Neu5Gc9Acα3Galβ3GalNAcβR1	0	0
Neu5Gcα3Galβ3GalNAcβR1	0	0
Neu5,9Ac2α6Galβ4GlcβR1	32.4809	0
Neu5Acα6Galβ4GlcβR1	0	0
Neu5Gc9Ac6Galβ4GlcβR1	40.2415	0
Neu5Gcα6Galβ4GlcβR1	0	0
Neu5,9Ac2α3Galβ4GlcβR1	11.091	0
Neu5Acα3Galβ4GlcβR1	0	0
Neu5Gc9Ac3Galβ4GlcβR1	17.5672	0
Neu5Gcα3Galβ4GlcβR1	0	0
Neu5Acα8Neu5Acα3Galβ4GlcβR1	0	0
Neu5Acα8Neu5Acα8Neu5Acα3Galβ4GlcβR1	0	0
Galβ4GlcβR1	0	0
Galβ4GlcNAcβR1	0	0
GalNAcαR1	0	0
Galβ3GalNAcβR1	0	0
Galβ3GalNAcαR1	0	0
Galβ3GlcNAcβR1	0	0
Galβ4GlcNAc6SβR1	0	0
Neu5Acα3Galβ4(Fucα3)GlcNAcβR1	0	0
Neu5Gcα3Galβ4(Fucα3)GlcNAcβR1	0	0
Neu5Acα3Galβ4(Fucα3)GlcNAc6SβR1	0	0
Neu5Gcα3Galβ4(Fucα3)GlcNAc6SβR1	0	0
Neu5Acα3Galβ3GlcNAcβ3Galβ4GlcβR1	0	0
Neu5Gcα3Galβ3GlcNAcβ3Galβ4GlcβR1	0	0
Neu5Acα3Galβ4GlcNAc6SβR1	0	0
Neu5Gcα3Galβ4GlcNAc6SβR1	0	0
Neu5Acα8Neu5Acα3Galβ4GlcβR2	0	0
Neu5Acα8Neu5Acα8Neu5Acα3Galβ4GlcβR2	0	0
Neu5Acα6(Neu5Acα3)Galβ4GlcβR1	0	0
Neu5Acα6(Neu5Gcα3)Galβ4GlcβR1	0	0
Neu5Gcα8Neu5Acα3Galβ4GlcβR1	0	0
Neu5Acα8Neu5Gcα3Galβ4GlcβR1	0	0
Neu5Acα8Neu5Gcα6Galβ4GlcβR1	0	0
Neu5Gcα8Neu5Gcα3Galβ4GlcβR1	0	0
Neu5Acα8Neu5Acα6Galβ4GlcβR1	0	0
